# Supplementary material for: Microbiota Dynamics of Mechanically Separated Organic Fraction of Municipal Solid Waste during Composting
Source: Microorganisms. 2021 Sep 3;9(9):1877. doi: 10.3390/microorganisms9091877 (PMC8468692; doi:10.3390/microorganisms9091877)
Supplement: Supplementary file 1 [file microorganisms-09-01877-s001.zip]

Archive with 1 entries (1 files):
- microorganisms-1323412-supplementary.pdf
